# Supplementary material for: Identified Three Interferon Induced Proteins as Novel Biomarkers of Human Ischemic Cardiomyopathy
Source: Int J Mol Sci. 2021 Dec 4;22(23):13116. doi: 10.3390/ijms222313116 (PMC8657967; doi:10.3390/ijms222313116)
Supplement: Supplementary file 1 [file ijms-22-13116-s001.zip]

Archive with 2 entries (2 files):
- ijms-1429438-supplementary figures-tables.pdf
- Supplementary material legend.pdf
